# Supplementary material for: Distinct evolution of SARS-CoV-2 Omicron XBB and BA.2.86/JN.1 lineages combining increased fitness and antibody evasion
Source: Nat Commun. 2024 Mar 13;15:2254. doi: 10.1038/s41467-024-46490-7 (PMC10938001; doi:10.1038/s41467-024-46490-7)
Supplement: Supplementary file 4 — Source Data [file 41467_2024_46490_MOESM4_ESM.xlsx]

## Sheet: Fig 2
Figure 2a
IGROV-1	0				1				2				3				4
Delta	100	100	100	1444.74	343835	1.60711e+06	155386	187142	7.42678e+06	12431864	1.51818e+06	1.59571e+06	9.54181e+06	1.2279e+07	5.18808e+06	7.11742e+06	6.52471e+06		3.98371e+06	6.01253e+06
BQ1.1	100	100		1496.33	967058	1.50207e+06	734442	222948	1.43092e+07	8.09459e+06	6436317	1.02296e+07	8601040	4.36083e+06	2.24013e+06	6.48749e+06			1.81748e+06	4.26352e+06
XBB.1	100	100		859.96	2.31113e+06	2.77173e+06	487365	137299	13655968	6.31373e+06	6.89907e+06	3.16703e+06	8.17086e+06	4.00575e+06	3.37611e+06	7.10766e+06			2.22727e+06	4.54823e+06
XBB.1.5				1022.64	379858	172691	43574.3	3092.3	12656258	6.87896e+06	1.52503e+06	345756	9.31537e+06	7.81382e+06	4.00473e+06	3.97736e+06			2.00273e+06	6.31476e+06
EG.5.1.3	100	100		938.79	343835	4673057	167837	75634.7	3084	8800974	6.49908e+06	3.8543e+06	4.96611e+06	6213730	2.97577e+06	5.8103e+06	6.04063e+06	7754625	1.3183e+06	3.19431e+06
BA.2.86	100	100		665.04	1134291	200708	296248	58596.1	13695776	12036649	6.35931e+06	3.51581e+06	6.13311e+06	5637117	3.1895e+06	8.28988e+06	4.57186e+06	6168067	2.34995e+06	3651699
Vero E6	0				1				2				3				4
Delta	100	100	412.78	3978.3	693414	959864	9605.06	1.76759e+06	8.63365e+06	9.66941e+06	3.71532e+06	6.23716e+06	13493590	1.38621e+07	4.48641e+06	9.96153e+06	1.02939e+07		474217	8.2042e+06
BQ1.1	100	100	391.28	5896.6	24841.5	18805.1	1499.2	30936.2	303494	366592	29474.5	112644	4.50493e+06	3.96625e+06	143627	3.36095e+06			6944.91	4.47333e+06
XBB.1	100	100	941.66	2865.2	107107	42172.8	3655.55	45499.3	3.12146e+06	1.01013e+06	5357.56	256161	9604696	4.64476e+06	801685	4.48479e+06			259213	5.1708e+06
XBB.1.5	100	100	480.15	4889.5	1075	1417.26	2276.75	4239.8	2807.5	774.517	4048.27	6741.1	2386	1887.48	3452.03	8437.3			1980.06	9039
EG.5.1.3	100		359.75	1641	693414	7466	2122.67	8602.7	1168	40938	2958.27	7605.7	1666	565522	5589.75	264760	2667	565817	2603.53	483282
BA.2.86	100		3791.71	1732	2168.67	2849	3931.46	8460.9	2999.67	2079	2658.72	14974.9	5126	1993	2608.55	7936.6	64050.7	1724	1749.31	12475.8
VEROE6 TMP-1	0				1				2				3				4
Delta	100	100	98.18	2876.7	17928	587772	5614.1	54496	4.42897e+06	9.98244e+06	4.86102e+06	7.70797e+06	10247800	5715985	62633.9	9.35401e+06	9.50188e+06		1.67866e+06	5.88786e+06
BQ1.1	100	100	379.1	1873.1	4990.5	12060.3	1527.87	4651.6	198776	168990	6816.63	15729.9	1629520	1.93668e+06	4562.81	589880			3507.93	4.23351e+06
XBB.1	100	100	677.22	12500.8	25614	102335	1900.52	4866.5	699730	2.71161e+06	4149.32	72053.2	5118422	9.81457e+06	5316.71	4.07818e+06			105421	3.83871e+06
XBB.1.5	100	100	455.06	2338.7	941	5240.59	1886.18	6696.7	103428	1573.97	2864.39	2720.5	1890.5	986.85	4459.62	1941.9			3184.72	6911.6
EG.5.1.3	100	100	268.74	2615.2	185.333	658	2989.08	3040.7	996.667	31011	4805.04	4833.6	2072.67	162892	2845.76	3442.5	2227.33	4290669	22947.4	6667.3
BA.2.86	100		128.28	2330.8	8662.33	317	1516.4	2641.7	7450	317	3030.65	5220.4	30707.3	631	7207.2	2142.4	8092.33	17038	2759.04	17539.3
VEROE6 TMP-2	0				1				2				3				4
Delta	100	100	319.62	5622.2	1.10273e+07		4.8776e+06	1.04971e+07	6.08389e+06		3.9543e+06	3.82769e+06	1330624		312519	484299	1.09559e+06		88556.7	427776
BQ1.1	100*		856.38	4680.3	100*		496377	745674	100*		7.98882e+06	4.45093e+06	100*		1.13063e+06	2.03919e+06			217225	550031
XBB.1	100*		1072.8	6067	100*		403822	1.23117e+06	100*		7.61497e+06	6.52057e+06	100*		1.35568e+06	2.56537e+06			247119	985241
XBB.1.5	100*		1853.22	8184.4	100*		22321.7	30951.3	100*		1.90154e+06	727329	100*		4.49442e+06	8.08411e+06			703368	4.75465e+06
EG.5.1.3	100	100	1125.83	10706.5	63373.7	3267634	169116	414156	1.49359e+06	8511871	6.16739e+06	1.13146e+07	14461871	7916248	2.18874e+06	3.63075e+06	4605095	3740680	445996	1.87318e+06
BA.2.86	100	100	1736.41	13437.8	168480	77778	58673.8	99299.7	2.58474e+06	9861	1.23308e+06	1.961e+06	11000893	8381466	5.99314e+06	6.93138e+06	2.77529e+06	2891280	988388	899115
Figure 2b
E-64d (log concentration)	D614G				XBB1.5.1				EG.1.5.3				BA.2.86
1.48	96.13	92.93			97.84	98.35			97.93	98.33	99.18	98.72	96.9	97.7	98.2	98.21
1	91.34	82.93			94.66	93.67			94.87	95.79	96.89	98.17	94.1	94.11	95.68	96.56
0.52	90.45	76.78			88.85	84.06			86.19	79.18	90.23	91.18	83	89.65	85.93	90.72
0.05	75.85	62.25			71.98	64.87			71.47	63.2	84.24	89.51	67.3	67.92	69.91	85.32
-0.43	74.14	46.35			47.73	31.5			58.42	27.16	45.48	80.7	48.3	53.8	42.41	49.63
-0.91	46.65	24			7.01	24.7			25.17		48.5	7.12	30.6	14.76	7.39	55.08
-1.39	16.1	13.18			18.17	16.62			0	0	0	27.19	5.7	13.63	0	5.3
-1.86	5.06	9.44			3.38	3.3			0		0	9.58	7.7	0	7.61	0
-2.34	8.42	2.06			21.29	0			0	0	0	0	7	0	0	0
-2.82	4.53	0			2.96	0			0	0	0	0	17.9	3.5	0	0
-3.29	0	0			0	0					0	0	0	1.62	0	0
-3.77	3.51	5.64			0	0			0	0	27.12	13.24	0	3.02	0
SB412515 (log concentration)	D614G				XBB1.5				EG.1.5.3				BA.2.86.1
1.48	93.25	89.57			98.79	98.75			97.35	98.69	99.99	99.21	97.4	98.1	99.83	99.41
1	89.6	85.65			94.88	97.34			93.11	96.52	99.06	98.27	94.9	95.69	97.12	99.08
0.52	80.33	87.08			88.69	94.46			84.83	91.3	92.9	97.61	84.3	86.91	98.38	95.56
0.05	91.52	72.21			75.98	88.43			69.47	86.2	90.63	96.95	57.6	76.57	86.23	92.61
-0.43	72.02	57.82			60.73	69.65			49.87	76.56	71.74	81.14	54.1	60.9	72.5	82.16
-0.91	52.73	63.95			30.02	59.78			56.45	51.03	74.04	64.15	36.8	43.89	48.65	55.34
-1.39	56.72	53			31.42	59.56			6.03	24.19	62.43	41.94	34.8	34.45		54.89
-1.86	43.28	54.35			26.56	42.61			12.35	3.88	35.9	33.16	19.6	37.69	23.93	34.48
-2.34	50.1	43.14			6.14	22.52			5.14	16.57	34.33	54.94	11.3	36.75	35.97	36.36
-2.82	39.07	28.27			10.38	0					45.49	20.31	6	11.62	12.45	26.47
-3.29	17.18	34			0	13.69				12.09	28.43	0	11.9	16.37	21.47	28.62
-3.77	11.69	40.2			0	0			0		0		14	15.97	16.51	22.49

## Sheet: Fig 3
Figure 3c
	Empty	D614G	Delta	BA.1	BA.4/5	BQ.1.1	XBB.1.5/1.9.1	XBB.1.16.1	EG.5.1.1	BA.2.86.1
Manip#1	7116.67	7.91667e+06	8440000	2800000	4.69667e+06	5770000	4.75667e+06
Manip#2	10106	8712220	1.04386e+07	3.65175e+06	5.97974e+06	7323082	6.17477e+06
Manip#3	26142.8	5.69667e+06	8960000	1120000	2.15333e+06	5.53667e+06	5.04333e+06	1.99333e+06	2.13333e+06	2310000
Manip#4	26142.8	5.87333e+06	9.77667e+06	1018000	2.14333e+06	6000000	5.57667e+06	2.42333e+06	2.47667e+06	2710000
Manip#5	6350	5920000	9650000	1590000	2750000	6030000	5350000	3200000	3380000	3020000
Manip#6	13000	5910000	8340000	1120000	1960000	3790000	3190000	1780000	1920000	1910000
Figure 3d
	Vero E6				Vero E6 TMP-1
D614G	6370000	7120000	4750000	4810000	9964759.8	9778465.8	6181891.3	6653907.3
Delta	9650000	8970000	7620000	8390000	9750607.2	11372353.9	9039901	9274282.4
BA.1	1230000	1350000	995000	1140000	3259582.2	3607359.1	1814053.7	2086580.5
BA.5	3150000	3410000	2420000	2700000	5715445.3	5543752.2	3636717.1	3903427.2
BQ1.1	5150000	6170000	4230000	4950000	9186883.6	9130049.7	6713438.6	6947985.6
XBB.1.5	5290000	5990000	3700000	4730000	8687847.6	8567941.1	6542384.3	6857675.7
XBB.1.16.1	3200000	4170000	2450000	2980000	6957431.1	6904735.5	4296047.5	4444566.3
EG.5.1	3060000	4070000	2780000	2870000	6632890.1	6645268.5	4341789	4245225.6
BA.2.86	2770000	3580000	2140000	2490000	8489647.1	6752932.8	5311384.9	5381373.6
Figure 3e
sACE2 - IGROV-1	D614G	Delta	BA.1	XBB.1	XBB.1.16.1	EG.5.1.3	BA.2.86.1
Manip#1	>20	0.8853	0.4489	1.573	0.9724
Manip#2	>20	1.994	0.2	3.26	1.084	0.9212	0.2
Manip#3	>20	1.889	0.4487	1.707	0.7718	0.8232	0.2139
Manip#4	>20	1.041	0.5072	1.381	1.188	0.7095	0.297
Figure 3f
sACE2 - 293T cells	D614G	Delta	BA.1	BA.4/5	BQ.1.1	XBB.1.5/1.9.1	XBB.1.16.1	EG.5.1.1	BA.2.86.1
Manip#1	35.94	5.062	5.757	1.927	2.169	2.496	2.241	2.586	0.7322
Manip#2	20.3	3.9	3.805	1.207	1.733	1.46	1.796	2.625	0.5395
Manip#3	7.309	1.875	3.091	0.9885	1.731	1.924	1.095	1.712	0.3106

## Sheet: Fig 4
Figure 4a
Copies/ml	Delta	D614G	BA.1	BA.5	BQ.1.1	XBB.1	XBB.1.5	EG.5.1.3	BA.2.86.1
Input	955.923	573.424	150.981	27.219	257.925	596.6	146.261	99.2767	579.742
J0	2.79	2.923	2.79	2.79	2.79	7.92967	2.79	2.79	2.79
J1	364.748	7.848	4125.16	927.188	2583.85	4008.95	7536.95	18110.1	10155.2
J2	78100	206.785	73219.6	71670.4	93034.8	56877.6	68005.8	36776.8	247052
J3	65250.1	2263.33	100957	91726.4	202943	68411.1	73592.3	90655.6	139887
J4	103426	117411	45323.2	116313	58289.7	56360.6	46351.9	32030.1	33384.2
Ratio /input	Delta	D614G	BA.1	BA.5	BQ.1.1	XBB.1	XBB.1.5	EG.5.1.3	BA.2.86.1
Input
J0	2.79	2.923	0.0184791	0.0184791	0.0108171	0.0132914	0.0190755	0.0281033	2.79
J1	0.381566	0.0136862	27.3223	27.3223	10.0179	6.71966	51.5309	182.42	17.5168
J2	81.7011	0.360615	484.958	484.958	360.706	95.3362	464.963	370.448	426.141
J3	68.2588	3.94705	668.671	668.671	786.831	114.668	503.159	913.161	241.292
J4	108.195	204.754	300.191	300.191	225.995	94.4697	316.913	322.635	57.5846
Figure 4b
Viral RNA realease (copies/ml) 24h/Imput	D614G	Delta	BA.1	BA.5	BQ.1.1	XBB.1	XBB.1.5	EG.5.1.3	BA.2.86
#1	0.0136862	0.381566	27.3223	34.064	10.0179	6.71966	51.5309	182.42	8.78246
#2	0.0320909	0.0121827	0.386836	4.86035	59.4699	8.52363	14.8684	30.1517	12.6375
#3	0.0108886	0.020648	4.44972	2.80098	91.757	15.6906	9.46096	347.413	2.60592
#4	0.0638355	0.0420863	1.03355	1.26236	53.3935	57.6591	86.9908	11.1512	11.3732
#5			2.77044	15.1228	9.7192	5.25732	5.45069	4.09795	4.37199
#6				4.41888			10.4215
Figure 4c
Infectivity (log IU/ml)	D614G	Delta	BA.1	BA.5	BQ.1.1	XBB.1	XBB.1.5	EG.5.1.3	BA.2.86.1
#1	0	3.87251	3.73461	3.57782	3.3844	3.7302	3.50983	4.29528	2.63329
#2	0	0	1.9078	1.83697	1.68384	1.87497	2.54088	4.29528	2.90333
#3	0.121524	1.63058	2.17939	1.53476	1.90595	2.27998	1.77003	4.55522	2.10446
#4	1.06154	1.71602	2.47229	1.76582	1.7503	2.69223	1.60557	2.8552	2.5807
#5	0.366521		2.08403	1.77388		2.33106	2.49182	2.47475	1.84191
#6						3.48459

## Sheet: Fig 5
Figure 5a
Sotrovimab
Concentration (log10)	D614G			XBB.1.16.1			EG.5.1.3			BA.2.86			JN.1
5	85	84.4	80.7	43.2	39.5	20.2	73.3	76.2	77.2	13.2	12.5	6	0	0
4.52288	83.4	88	92.5	45.9	45.7	24.6	77.7	77.2	65.5	0	1.1	0	0	0
4.22185	83.9	81.3	88.5	35.1	37.4	22.1	78.7	73.8	64.5	0		0	0	0
3.92082	78.2	89.6	85.9	19.7	28.2	17.1	62.7	64.6	46.9	0	0	0	0	0
3.61979	80.3	71	82	13.3	21.1	22.4	42.8	42.3	40.5	0	0	0	0	0
3.31876	70.5	64.3	78.1	5.5	13.1		27.7	20.9	21.9	0	6.8	0	0	0
3.01773	48.3	42.1	59.7	6.7	1.6	20.5	17.1	9.3	20.3	0	0	0	0	0
2.7167	23.6	22.5	45.3	0	0	15.5	20.5	0	16	0	0	3.7	4.3	0
2.41567	26.1	21	27.6	0	0	2.1	4.4	0	0	0	0	0	0	0
2.11464	0	0	21.1	0	0	0	1.1		3.8	0	0	0	0	0
1.81361	0	2.4	21.1	1.1	0	2.1	4	0	0	0	0	0	0	0
1.51258	4.5	0	10.6	0.2	0.9	0	1.5	0		0	0.4	1.9	0	0
Evusheld
Concentration (log10)	D614G		XBB.1.16.1		EG.5.1.3		BA.2.86		JN.1
5	101	101	6.2	5.1	1.2	0	0	0	1.3	0
4.52288	101	104.7	0	7.2	1.2	0	0	0	0	0
4.22185	102.3	101	0	0	0	0	0	0	0	0
3.92082	103.6	106.2	0	7.7	7	0	0	15.6	0	0
3.61979	99	98	0		0	0	0	0	0	0
3.31876	102.3	103.9	1.2	5.1	7	0	0	10.6	0	0
3.01773	99	103.9		0.9		0	0	0	1.3	0
2.7167	102.9	99.5	0.9	0		0.3	0	0	0	0
2.41567	97.7	98	0	0	0	7.3	0	8.1	0	0
2.11464	75.4	81.8	0	0	0	8.3	0	0	0	0
1.81361	55.8	73.7	0			0	0	24.3	0	0
1.51258	32.2	41.9	0	1.5	3.3	7.3	0	0	0	4.2
Ronapreve
Concentration (log10)	D614G		XBB.1.16.1		EG.5.1.3		BA.2.86.1		JN.1
5	102.3	102.5	2.4	9.2	5.4	0	0	9.4	0	0
4.52288	101	101.7	9.3	5.1	13.4	0	0	4.4	0	0
4.22185	104.3	103.9	0	7.7	0	0	0	0	0	0
3.92082	100.3	98	0	0	4.9	0	0	0	0	0
3.61979	102.3	102.5	0	3	1.2		0	0	0	0
3.31876	101	101.7	0	0	8.6	17.3	0	3.1	0	0
3.01773	99.7	93.6	0		0	4.3	0	0	0	0
2.7167	99	98.8	2.1	0	6.5	4.3	0	1.9	0	0
2.41567	100.3	103.9	0		0	2.3	0.7	0	0	0
2.11464	89.8	92.9	0	7.7	8.6	0	4.3	0	0	0
1.81361	78.7	73.7	0	9.7	1.2	2.3	0.7	11.9	0	0
1.51258	46.6	36.8	0		14.5	11.3	0	10.6	0	0
Figure 5b
Nirmatrelvir (log uM)	D614G		XBB1.5.1		EG.1.5.3				BA.2.86
1.48	99.9	100.05	99.98	100	100	100.01	100.01	100.03	99.9	100.02	100.02	100
1	100.03	100.08	100	100	100	99.99	100	99.84	100	100	100	100.03
0.52	100.02	100.04	99.99	99.98	100	100	100.01	100.02	100	100	100.02	100.01
0.05	100.01	100.01	100	100	100.04	100.04	100.02	100	100	100.02	100	99.96
-0.43	100.03	99.73	99.96	99.89	100.01	100.03	99.98	100.02	99.8	100.02	99.76	99.91
-0.91	99.89	99.8	99.89	99.87	100.01	100.02	99.96	99.93	99.9	99.88	99.67	99.89
-1.39	97.93	98.96	94.96	98.28	96.5	96.68	98.79	99.11	95.9	98.64	99.72	99.31
-1.86	70.01	85.18	45.56	82.89	39.92	55.22	76.52	72.06	72	77.08	92.31	93.58
-2.34	26.32	24.77	2.72	5.63	0	0	13.32	9.82	35.5	27.54	62.54	55.12
-2.82	18.35	3.95	0	0	15.51	0	0	34,95*	14	9.82	10.11	6.82
-3.29	22.8	0	0	0	0	0	15.31	0	11.3	0	3.85	3.69
-3.77	10.06	12.24	0	0	3.38	0.91	0	0	2.4	0	0	0
Molnupinavir (log uM)	D614G		XBB1.5.1		EG.1.5.3				BA.2.86
1.48	85.12	86.58	85.8	78.56	85	90.83	87.99	94.17	95.25	86.11	92.67	90.53
1	68.29	67.28	71.18	66.79	73.82	83.4	70.71	83.34	84.7	79.24	83.44	75.59
0.52	57.83	33.45	44.37	45.97	43.1	57.71	43.63	51.17	61.49	53.72	53.3	39.7
0.05	36.74	21.77	14.76		7.76	24.75	22.92	25.61	29.64	27.02	21.81	31.48
-0.43	26.84	8.54	8.36	19.41	0	15.87	29	12.54	7.8	0	0	3.74
-0.91	1.53	5.36	0	18.62	0	13.03	0	9.13	6.04	0	0	0
-1.39	0	5.48	0	0	0	0.68	0	0	0	6.37	0	3.92
-1.86	0	3.24	0	0	0	0	0	3.13	6.1	0	0	2.81
-2.34		1.58	0	0	0	3.14	1.93	3.51	7.43		0	6.18
-2.82		0.65	2.1	0.74	0	5.48	0	0	4.69		0	0
-3.29	0	4.89	0	0.05	0	0	0	0	3.06	0	0	0
-3.77	0	1.3	0	0	0	6.34	0	3.89	1.91		0	0
Remdesivir (log(uM)	D614G		XBB1.5.1		EG.1.5.3			BA.2.86.1
1.48	99.99	100.07	99.92	100.07	100.06	96.07	98.19	99.99	100.04	101.93
1	100	99.2	100.02	99.03	100.06	99.23	99.5	100.01	100.02	102.85
0.52	99.95	99.8	100.01	100.4	100.02	99.68	99.68	99.98	99.88	101.96
0.05	100.02	100.46	100.01	101.07	99.97	98.69	100.69	100.01	99.89	101.89
-0.43	99.76	99.45	99.92	97.86	99.64	98.95	99.99	99.32	99.95	101.94
-0.91	99.48	98.16	99.21	93.18	99.38	94.46	93.65	99.6	99.72	98.71
-1.39	98.15	93.83	96.57	89.76	99.22	90.51	96.51	98.5	99.18	93.72
-1.86	97.13	95.59	94.56	85.14	98.04	88.31	91.4	97.7	97.11	88.08
-2.34	94.61	92.41	92.09	79.96	95.12	82.8	84.19	96.57	96.87	88.84
-2.82	92.67	85.76	91.53	75.9	91.93	68.36	73.7	95.2	96.5	84.11
-3.29	84.96	64.87	83.13	53.22	89.09	64.47	65.68	87.91	87.73	65.8
-3.77	71.58	61	75.59	54.21	80.31	49.15	39.57	77.95	88.02	43.82
-4.25	53.81	46.54	50.7	44.68	68.21	57.56	48.15	66	74.43	60.51
-4.73	38.52	30.11	42.7	37.87	49.88	36.67	30.02	58.02	47.71	51.58
-5.2	31.35	38.32	37.86	27.2	32.85	44.74	28.9	32.7	44.84	33.56
-5.68	20.38	26.83	32.29	29.43		19.48		31.03	36.7	23.15
-6.16	17.51	17.91		29.1	20.21		10.66	16.13	53.03	23.65
-6.63	6.16	0	15.49	0	0		12.76	14.86	34.75	0

## Sheet: Fig 6a,b,c, e
Figure 6a
3doses of Pfizer	D614G	BA.1	BA.5	BQ.1.1	XBB.1	XBB.1.5	XBB.1.9.1	XBB.1.16.1	XBF	EG.5.1.3	BA.2.86
1	914.55	206.3	156.8	83.285	107.485	158.4	50.065	41.05	49.33	31.27	134.615
2	440.65	105.35	57.595	15	15	15	15	15	15	15	15
3	9076.5	740.1	449.1	80.35	187.16	183.15	61.36	50.23	94.73	15	88.845
4	5356	2008	2469	360.35	162.85	191.25	80.73	66.885	117.7	38.365	133.545
5	53246.5	7573	6836.5	370.4	376.35	499.15	160.35	126.6	140	146.65	126.9
6	29801.5	1563.5	1426.5	309.1	195.4	341.45	93.105	75.665	105.7	86.595	212.3
7	6528	1411.5	2346	291.95	138.95	208.55	70.835	64.62	170	36.83	85.685
8	23768.5	4653	3036	281.95	198.1	333.3	102.82	89.305	127.6	131.25	115.105
9	5791.75	397.9	1290.5	193.545	77.475	48.505	32.05	15	31.08	15	15
10	10866	3538.5	6885	639.85	296.3	343.05	125.3	126.25	187.2	75.605	207.65
11	4690.5	3967.5	4555.5	316.85	678.55	482.1	200.05	186.3	508.7	110.53	243.95
12	6206	1498.8	4687	155.55	124.075	110.47	39.52	36.75	62.2	49.885	35.865
13	29617.5	926.8	2491	428.1	443.2	731.7	175.85	172.6	201.7	137.05	164.7
14	40000	9045.5	17248.5	2046.3	704.4	741.6	567.35	446.35	561.2	151.2	450.1
15	6772.5	143.85	768.15	230.05	51.765	55.37	15	15	32	15	15
16	1026.8	15	101.23	75.23	15	15	15	15	15	15	15
17	74064.5	8884	2791.5	609.6	360.15	413.6	274.9	284.85	478.4	164.65	223.1
18	1769	138.56	195.35	65.13	31.455	31.455	15	15	15	15	15
19	46542	3890.5	1034.8	295.15	161.96	169.155	91.585	68.23	93.34	64.26	71.05
20	38372.5	4202	1495.5	290.65	463.85	476.55	214.55	210.15	123.9	215.15	56.28
21	129.88	15	15	15	15	15	15	15	15	15	15
Figure 6b
1M after bivalent	D614G	BA.1	BA.5	BQ.1.1	XBB.1	XBB.1.5	XBB.1.9.1	XBB.1.16.1	XBF	EG.5.1.3	BA.2.86
1	13935.5	1122.4	9985	765.95	752.6	2221	550	593.1	662.4	491.8	574.05
2	6798.3	1067.1	2962	933.75	264.5	1050.8	243.4	197.65	200	531.65	197.1
3	18805.5	4651.5	7825.5	1155	519.5	863.6	315.6	235.4	382.2	161.8	275.75
4	16155.5	8216.5	10277.5	972.2	475.4	462.1	215.25	195.05	367.1	293.05	582.75
5	184207	30347.5	64810	3718	2036	3862	1349.7	1256	2302	2020.5	2269.5
6	93122.5	8364.5	43914	6094.5	1009.1	2080	954.05	889.05	1239	787.05	805.95
7	68576.5	7994.5	27442.5	1436.5	489.35	787.7	389.35	311.1	994.1	257.6	562.9
8	73669.5	81003	51709.5	5404.5	463.6	776.4	370.5	411.45	354.3	592.85	292.25
9	22899.5	4901.5	12717.5	1185	256.15	522.6	182	219.05	842	245	156.45
10	72364.5	69704.5	50565	8238.5	1368.5	3357.5	1358.6	945.3	2904	504.55	908.45
11	24043	10185.5	7891.5	1243.05	457.65	703.2	391.4	370.5	987.8	389	666
12	60458	42278	35858.5	8141.5	646.75	1655	555.9	610.25	3979	909.25	565.95
13	139701	32831.5	20429.5	4366.5	4827.5	3397	2097	1645.5	1554.75	557.55	1716
14	6720.5	210.7	1717.4	327.1	208.65	143	15	15	48.21	15	15
15	84739	5120	3742.5	1032.5	672.25	323.1	130.2	65.33	123.1	88	79.01
16	242286	200000	81538.5	9101.5	9478.5	5795	4056	4925.5	15681.5	1721	2419.5
17	106853	7476.5	19391	7318	7086.5	7234	2732.5	2145	2630.5	1086	1464
18	140615	10457	8702.5	1406.55	1490.4	1207.5	726.6	564.65	1155.15	487.95	507.55
19	204880	44373	8078	2538.8	2598	2053.3	971.6	889.2	1316.15	582.2	235.55
20	5000.5	533.05	588.55	285.15	158.77	165.1	54.93	33.82	58.12	36.495	70.07
Figure 6c
6M after bivalent	D614G	BA.1	BA.5	BQ.1.1	XBB.1	XBB.1.5	XBB.1.9.1	XBB.1.16.1	XBF	EG.5.1.3	BA.2.86
1	2974.5	2314.5	502.9	294.25	292.95	196.6	116.6	89.85	138	62.98	81.645
2	11525.5	1723	676.9	210.55	235.95	146.7	139.45	98.335	197.05	90.375	127
3	3397	345.15	267.25	104.49	52.47	15	15	15	43.815	15	15
4	3062	596.6	1171	364.45	319.6	266	234.05	197.4	318.4	158.3	125.15
5	762.7	573.3	182.5	73.275	116.875	69.4	39.565	15	83	15	62.06
6	2046	1088.55	922.45	587.55	184.585	154.7	138.05	88.2	163.6	164.1	81.395
7	5316.5	880.9	610.3	318.45	747.3	219.5	114.45	137	147.4	81.37	39.57
8	7336	707.2	1018.05	127.85	169.59	108.9	74.475	61.215	219.9	46.98	51.745
9	26341	11445	7471.5	1022.5	389.95	524.2	674.95	349.65	645.9	253.5	602.45
10	10682	1778.5	1302.45	274.75	15	15	15	15	55.61	15	15
11	86539	30218	21124.5	2186.5	1197.4	1672	1435	1144.5	3432	825.1	1023.45
12	26112.5	6385	16396	2692.5	1082	1203	1413	1067.6	2196.5	1175.5	1067.9
13	28626.5	4066	3203	624.15	176.6	267.6	321.8	204.45	329.1	213.3	198.85
14	46714	15544	5086.5	1525	704	912.6	926.9	650.35	1007.95	700.8	345.55
15	1325	275.8	268.65	192.1	15	15	15	15	40.01	15	15
Figure 6e
3w after XBB BT	D614G	BA.1	BA.5	BQ.1.1	XBB.1	XBB.1.5	XBB.1.9.1	XBB.1.16.1	XBF	EG.5.1.3	BA.2.86
1	49829	20219	9302	3964	1536	3010	2019	1451	3035	4275	3440.25
2	3927	23315	12211	6378	7869	10562	4640	4171	16416	11449	5990.5
3	20404	22796	18832	6263	5366	9391	4305	3227	9839	3968	9769.5
4	16363	13571	20617	3384	2157	3306	1595	1481	3184	2068	2017.75
5	3221	593	786	477	190	430	130	112	128	177	186.812
6	11445	16254	23365	5321	3371	5033	2895	2180	4770	2874	3888
7	2825	2349	4569	1327	825	1347	870	522	730	573	874.85
8	22114	10286	12182	3257	3206	4450	3024	1975	3608	2314	2795.5
9	3500	2666	1392	414	416	485	443	330	1181	368	471.425
10	17278	2430	3044	978	1026	1188	728	827	1594	769	817.775
11	18061	5604	19544	1213	4777	5963	3950	2447	2444	6236	362.8
12	6464	3248	2967	937	473	932	507	372	1554	376	530.225

## Sheet: Fig 6d
Figure 6d
		D614G
before	0	40000	6772.5	1026.8	74064.5	1769	46542	38372.5	129.88	160.35	93.105	70.835	102.82	32.05	125.3	200.05	39.52	175.85
1	1	139701	6720.5	84739	242286	106853	140615	204880	5000.5	184207	93122.5	68576.5	73669.5	22899.5	72364.5	24043	60458
3	3									39621	256425	40992	51023	6260	34896	4624
6	6	26341		10682	86539	26112.5	28626.5	46714	1325
		BA.5
before	0	17248.5	768.15	101.23	2791.5	195.35	1034.8	1495.5	15	6836.5	1426.5	2346	3036	1290.5	6885	4555.5	4687	2491
1	1	20429.5	1717.4	3742.5	81538.5	19391	8702.5	8078	588.55	64810	43914	27442.5	51709.5	12717.5	50565	7891.5	35858.5
3	3									8975	16318	25825	40694	7177	36211	1708
6	6	7471.5		1302.45	21124.5	16396	3203	5086.5	268.65
		XBB.1.5
before	0	741.6	55.4	15	413.6	31.5	169.2	476.6	15	499.15	341.45	208.55	333.3	48.505	343.05	482.1	110.47	731.7
1	1	3397	143	323.1	5795	7234	1207.5	2053.3	165.1	3862	2080	787.7	776.4	522.6	3357.5	703.2	1655
3	3									241	379	174	229	52	345	98
6	6	524.2		15	1672	1203	267.6	912.6	15
		XBB.1.5
before	0	151.2	15	15	164.65	15	64.26	215.15	15	146.65	86.595	36.83	131.25	15	75.605	110.53	49.885	137.05
1	1	557.55	15	88	1721	1086	487.95	582.2	36.495	2020.5	787.05	257.6	592.85	245	504.55	389	909.25
3	3									355.3	434.05	317.7	521.55	192.85	408	208.8
6	6	253.5		15	825.1	1175.5	213.3	700.8	15
		EG.5.1.3
before	0	450.1	15	15	223.1	15	71.05	56.28	15	126.9	212.3	85.685	115.105	15	207.65	243.95	35.865	164.7
1	1	1716	15	79.01	2419.5	1464	507.55	235.55	70.07	2269.5	805.95	562.9	292.25	156.45	908.45	666	565.95
3	3									763.3	485.2	466.05	273.6	194.35	718.75	359.05
6	6	602.45		15	1023.45	1067.9	198.85	345.55	15

## Sheet: Fig 7
Figure 7b
sACE2	BA.2.86.1				JN.1
1.60206			90.91	89.12			78.84	77.44
1.30103	76.3	81.5	91.64	92.48	56.8	63.1	76.45	76.61
0.823909	78	85	89.19	88.58	52.2	57.3	72.79	74.5
0.346787	68.8	74	82.27	84.65	43	49.1	61.47	68.91
-0.130334	52.6	52.1	66.71	66.72	20.7	32.7	39.66	37.94
-0.607455	21.3	20.4	28.17	33.21	8.7	5.88	7.6	9.47
-1.08458	2.95	3.28	6.92	6.61	2.31	1.38	2.8	3.5
-1.5617	0.69	0.93	2.98	2.85	1.73	2.43	0.3	2.4
-2.03882	0.64	1	2.52	1.48	1.82	1.14	3.04	0.43
Figure 7c
	BA.2.86.1	JN.1
Manip#1	0.4607	1.111
Manip#2	0.535	0.7647
Manip#3	0.4155	0.7998
Manip#4	0.3704	0.7626
Figure 7d
	Viral RNA realease (copies/ml) 24h/Imput
	BA.2.86.1	JN.1
	8.78246	7.22312
	12.6375	86.8216
	2.60592	38.0676
	11.3732	12.9093
	4.37199	192.549
	90.7466	9.34534
	6.67499	6.64475
	55.7871	2.55799
	10.6458	33.0662
	8.81214	26.2248
	53.557	40.4212
	14.6181	45.2617
	20.7369
	637.721
	94.6766
Figure 7e
	3doses of Pfizer			1M after bivalent			3M after bivalent			6M after bivalent			3w after XBB BT
	BA.2.86.1	JN.1		BA.2.86.1	JN.1		BA.2.86.1	JN.1		BA.2.86.1	JN.1		BA.2.86.1	JN.1
	59.9	33.62		470.9	283.55		465.15	326.2		50.34	39.67		3440.25	1004.3
	15	15		250.45	107.76		390.55	233.05		122.05	86.895		5990.5	4242.5
	53.975	24.965		301.25	204.3		361.95	274.9		15	15		9769.5	4465
	122.9	67.235		531.65	271.1		333.25	263.65		131.5	70.8		2017.75	920.25
	119.78	76.71		1993	772.9		140.8	96.465		80.07	52.4		186.812	66.655
	194.1	126.195		605.85	401.3		1061.55	625.6		83.145	41.915		3888	2605.5
	85.14	48.36		388.5	236.15		292.5	282.15		59.09	34.895		874.85	455.5
	98.24	82.405		286.9	187.85					69.3	39.23		2795.5	1201.9
	15	15		234.95	103.73								471.425	221.85
	219.55	77.975		878.4	441.9								817.775	237.85
	240.35	136.25		449.9	306.95								362.8	171.55
	50.44	33.17		559.35	413.25								530.225	197.05
	239.35	155.05

## Sheet: Fig S4
Figure S4					Fold change
Dilution Stock			IGROV-1	Vero E6	IGROV-1	Vero E6	IGROV-1	Vero E6
20	1.30103	D614 #1	3585400	4955219	0.72356	1	1	1.38205
59.9998	1.77815	D614 #1	4546663	5726559	0.91755	1.15566	1.2681	1.59719
179.999	2.25527	D614 #1	4651204	6144610	0.938648	1.24003	1.29726	1.71379
539.995	2.73239	D614 #1	4168189	5648280	0.841172	1.13986	1.16255	1.57536
1620.02	3.20952	D614 #1	3191344	4713589	0.644037	0.951237	0.890094	1.31466
4860.04	3.68664	D614 #1	1575128	2383433	0.317873	0.480994	0.439317	0.664761
14580.1	4.16376	D614 #1	867776	2053276	0.175124	0.414366	0.24203	0.572677
43740.1	4.64088	D614 #1	173237	149551	0.0349605	0.0301805	0.0483173	0.0417111
131220	5.118	D614 #1	133450	280472	0.0269312	0.0566013	0.0372204	0.0782261
20	1.30103	D614G #2	3967590	4972902	0.797842	1	1	1.25338
59.9998	1.77815	D614G #2	4348098	5411697	0.874358	1.08824	1.0959	1.36398
179.999	2.25527	D614G #2	4440433	5989809	0.892926	1.20449	1.11918	1.50968
539.995	2.73239	D614G #2	2962080	5443180	0.595644	1.09457	0.746569	1.37191
1620.02	3.20952	D614G #2	1529096	4683964	0.307486	0.941898	0.385397	1.18056
4860.04	3.68664	D614G #2	512523	2504168	0.103063	0.503563	0.129177	0.631156
14580.1	4.16376	D614G #2	151281	180633	0.0304211	0.0363235	0.0381292	0.0455271
43740.1	4.64088	D614G #2	110905	188757	0.0223019	0.0379571	0.0279527	0.0475747
131220	5.118	D614G #2	37571	387211	0.00755515	0.0778642	0.00946948	0.0975935
393659	5.59512	D614G #2	1648	175950			0.000415365	0.0443468
20	1.30103	XBB.1 #1	4630171	4416166			1	0.95378
59.9998	1.77815	XBB.1 #1	4861981	2840449			1.05007	0.613465
179.999	2.25527	XBB.1 #1	5033454	1125439			1.0871	0.243066
539.995	2.73239	XBB.1 #1	4277047	471217			0.923734	0.101771
1620.02	3.20952	XBB.1 #1	1841906	204476			0.397805	0.0441617
4860.04	3.68664	XBB.1 #1	1050908	60662			0.22697	0.0131015
14580.1	4.16376	XBB.1 #1	303435	19305			0.0655343	0.00416939
43740.1	4.64088	XBB.1 #1	222619	9907			0.0480801	0.00213966
131220	5.118	XBB.1 #1	92207	7651			0.0199144	0.00165242
393659	5.59512	XBB.1 #1	1714	4711
20	1.30103	XBB.1 #2	4630547	3988973			1	0.861447
59.9998	1.77815	XBB.1 #2	4593611	2217824			0.992023	0.478955
179.999	2.25527	XBB.1 #2	5047676	904402			1.09008	0.195312
539.995	2.73239	XBB.1 #2	3194173	399415			0.689805	0.0862565
1620.02	3.20952	XBB.1 #2	1495935	120463			0.323058	0.0260149
4860.04	3.68664	XBB.1 #2	756638	32371			0.163401	0.00699075
14580.1	4.16376	XBB.1 #2	92114	17344			0.0198927	0.00374556
43740.1	4.64088	XBB.1 #2	239652	14139			0.0517546	0.00305342
131220	5.118	XBB.1 #2	40754	3265			0.00880112	0.0007051
393659	5.59512	XBB.1 #2	18143	3648
20	1.30103	XBB.1.5 #1	4805504	546813			1	0.113789
59.9998	1.77815	XBB.1.5 #1	4305640	156445			0.895981	0.0325554
179.999	2.25527	XBB.1.5 #1	2388434	77784			0.49702	0.0161864
539.995	2.73239	XBB.1.5 #1	1040459	10585			0.216514	0.00220268
1620.02	3.20952	XBB.1.5 #1	328735	6033			0.068408	0.00125544
4860.04	3.68664	XBB.1.5 #1	209284	901			0.0435509	0.000187493
14580.1	4.16376	XBB.1.5 #1	74306	1830			0.0154627	0.000380813
43740.1	4.64088	XBB.1.5 #1	4650	1700			0.00096764	0.000353761
131220	5.118	XBB.1.5 #1	0	754			0	0.000156903
393659	5.59512	XBB.1.5 #1	2799	415
20	1.30103	XBB.1.5 #2	4892552	2886181			1	0.589913
59.9998	1.77815	XBB.1.5 #2	5052147	1240614			1.03262	0.253572
179.999	2.25527	XBB.1.5 #2	5518078	528510			1.12785	0.108023
539.995	2.73239	XBB.1.5 #2	4186128	234772			0.855612	0.0479856
1620.02	3.20952	XBB.1.5 #2	2098992	45222			0.429018	0.00924303
4860.04	3.68664	XBB.1.5 #2	1240296	44627			0.253507	0.00912142
14580.1	4.16376	XBB.1.5 #2	809390	27563			0.165433	0.00563367
43740.1	4.64088	XBB.1.5 #2	215980	9807			0.0441447	0.00200448
131220	5.118	XBB.1.5 #2	179749	1685			0.0367393	0.000344401
393659	5.59512	XBB.1.5 #2	2803	4083
20	1.30103	D614G	9007755	10217426	0.881607	1	1	1.13429
60	1.77815	D614G	9383086	10932212	0.918341	1.06996	1.04167	1.21364
180	2.25527	D614G	7613375	10291276	0.745136	1.00723	0.845202	1.14249
540	2.73239	D614G	5125418	8596881	0.501635	0.841394	0.569001	0.954387
1620	3.20952	D614G	2004483	6899700	0.196183	0.675287	0.222529	0.765973
4860	3.68664	D614G	588677	3350913	0.057615	0.327961	0.0653522	0.372003
14580	4.16376	D614G	341587	1450490	0.0334318	0.141962	0.0379214	0.161027
43740	4.64088	D614G	31462	621262	0.00307925	0.0608042	0.00349277	0.0689697
131220	5.118	D614G	8674	715606	0.000848942	0.0700378	0.000962948	0.0794433
20	1.30103	BA.1	10117383	8800350	1.14966	1	1	0.869825
60	1.77815	BA.1	10463712	6805290	1.18901	0.773298	1.03423	0.672633
180	2.25527	BA.1	9491669	3954205	1.07856	0.449324	0.938155	0.390833
540	2.73239	BA.1	6378111	1446113	0.724757	0.164324	0.630411	0.142934
1620	3.20952	BA.1	3562636	445158	0.404829	0.0505841	0.35213	0.0439993
4860	3.68664	BA.1	1887779	572922	0.214512	0.0651022	0.186588	0.0566275
14580	4.16376	BA.1	433957	156707	0.0493113	0.0178069	0.0428922	0.0154889
43740	4.64088	BA.1	263684	14355	0.0299629	0.00163119	0.0260625	0.00141885
131220	5.118	BA.1	61357	10914	0.00697211	0.00124018	0.00606451	0.00107874
20	1.30103	BA.5	11318306	512376	22.0898	1	1	0.0452697
60	1.77815	BA.5	9539862	234230	18.6189	0.457145	0.84287	0.0206948
180	2.25527	BA.5	7685519	78587	14.9998	0.153378	0.679034	0.00694335
540	2.73239	BA.5	2089030	41324	4.07714	0.0806517	0.184571	0.00365108
1620	3.20952	BA.5	1277804	30640	2.49388	0.0597998	0.112897	0.00270712
4860	3.68664	BA.5	301594	4261	0.588619	0.00831616	0.0266466	0.00037647
14580	4.16376	BA.5	250143	6583	0.488202	0.012848	0.0221007	0.000581624
43740	4.64088	BA.5	15147	2683	0.0295623	0.00523639	0.00133827	0.00023705
131220	5.118	BA.5	13279	4232	0.0259165	0.00825956	0.00117323	0.000373908
20	1.30103	BQ.1	9582753	4531949			1	0.472928
60	1.77815	BQ.1	11634913	2398888			1.21415	0.250334
180	2.25527	BQ.1	12000000	1146041			1.25225	0.119594
540	2.73239	BQ.1	10273988	576127			1.07213	0.0601212
1620	3.20952	BQ.1	6909098	175765			0.720993	0.0183418
4860	3.68664	BQ.1	3068260	65380			0.320186	0.00682267
14580	4.16376	BQ.1	2250926	29570			0.234893	0.00308575
43740	4.64088	BQ.1	828335	10214			0.0864402	0.00106587
131220	5.118	BQ.1	479233	16049			0.05001	0.00167478
20	1.30103	XBB.1	10106250	5689359			1	0.562955
60	1.77815	XBB.1	10804467	3581843			1.06909	0.354419
180	2.25527	XBB.1	9362645	1625292			0.926421	0.16082
540	2.73239	XBB.1	6048252	730310			0.598466	0.0722632
1620	3.20952	XBB.1	3577565	243094			0.353995	0.0240538
4860	3.68664	XBB.1	1238715	148766			0.122569	0.0147202
14580	4.16376	XBB.1	424191	28291			0.0419731	0.00279936
43740	4.64088	XBB.1	402215	29411			0.0397986	0.00291018
131220	5.118	XBB.1	233221	33114			0.0230769	0.00327659
20	1.30103	XBB.1.5	10730288	259321			1	0.0241672
60	1.77815	XBB.1.5	9239714	152192			0.861087	0.0141834
180	2.25527	XBB.1.5	4359512	21617			0.406281	0.00201458
540	2.73239	XBB.1.5	2226611	20340			0.207507	0.00189557
1620	3.20952	XBB.1.5	1612983	6880			0.150321	0.000641176
4860	3.68664	XBB.1.5	292558	14983			0.0272647	0.00139633
14580	4.16376	XBB.1.5	70487	10008			0.00656898	0.000932687
43740	4.64088	XBB.1.5	22233	4520			0.00207199	0.000421238
131220	5.118	XBB.1.5	48395	3510			0.00451013	0.000327111
20	1.30103	XBB.1.9	10420417	466087			1	0.0447282
60	1.77815	XBB.1.9	9622347	125216			0.923413	0.0120164
180	2.25527	XBB.1.9	6460789	82449			0.620013	0.00791226
540	2.73239	XBB.1.9	2752634	14716			0.264158	0.00141223
1620	3.20952	XBB.1.9	739733	5590			0.0709888	0.000536447
4860	3.68664	XBB.1.9	249828	11474			0.0239749	0.00110111
14580	4.16376	XBB.1.9	246098	11962			0.0236169	0.00114794
43740	4.64088	XBB.1.9	126206	4108			0.0121114	0.000394226
131220	5.118	XBB.1.9	23268	6830			0.00223292	0.000655444
20	1.30103	XBB.1.16	10527435	8131322			1	0.772393
60	1.77815	XBB.1.16	11969590	5853590			1.13699	0.556032
180	2.25527	XBB.1.16	11525868	3072522			1.09484	0.291859
540	2.73239	XBB.1.16	9837765	922197			0.934488	0.0875994
1620	3.20952	XBB.1.16	6079311	371061			0.577473	0.035247
4860	3.68664	XBB.1.16	3306884	184438			0.314121	0.0175197
14580	4.16376	XBB.1.16	1722428	29015			0.163613	0.00275613
43740	4.64088	XBB.1.16	218095	16618			0.0207168	0.00157854
131220	5.118	XBB.1.16	58582	86694			0.0055647	0.00823505
20	1.30103	XBF	8498341	1303765			1	0.153414
60	1.77815	XBF	5548375	759130			0.652877	0.0893268
180	2.25527	XBF	2590232	228822			0.304793	0.0269255
540	2.73239	XBF	753040	125750			0.0886102	0.014797
1620	3.20952	XBF	269989	27012			0.0317696	0.0031785
4860	3.68664	XBF	115637	10666			0.013607	0.00125507
14580	4.16376	XBF	120564	5108			0.0141868	0.000601058
43740	4.64088	XBF	41366	9891			0.00486754	0.00116387
131220	5.118	XBF	3476	9443			0.000409021	0.00111116
20	1.30103	D614G	5226747	5239498	0.997566	1	1	1.00244
60	1.77815	D614G	5226747	5239498	0.997566	1	1	1.00244
180	2.25527	D614G	5226747	3875862	0.997566	0.739739	1	0.741544
540	2.73239	D614G	4779346	2487932	0.912176	0.474842	0.914402	0.476
1620	3.20952	D614G	3647892	910966	0.696229	0.173865	0.697928	0.174289
4860	3.68664	D614G	1525002	152589	0.291059	0.0291228	0.291769	0.0291939
14580	4.16376	D614G	758065	128118	0.144683	0.0244523	0.145036	0.024512
43740	4.64088	D614G	106171	25653	0.0202636	0.00489608	0.020313	0.00490802
131220	5.118	D614G	76392	509	0.01458	9.71467e-05	0.0146156	9.73837e-05
20	1.30103	BA.1	6167167	2875710	2.14457	1	1	0.466294
60	1.77815	BA.1	6601314	1526666	2.29554	0.530883	1.0704	0.247547
180	2.25527	BA.1	6601314	713813	2.29554	0.248221	1.0704	0.115744
540	2.73239	BA.1	5631192	253598	1.95819	0.0881862	0.913092	0.0411207
1620	3.20952	BA.1	2844564	91653	0.989169	0.0318714	0.461243	0.0148614
4860	3.68664	BA.1	1628405	40687	0.566262	0.0141485	0.264044	0.00659736
14580	4.16376	BA.1	822593	293	0.286049	0.000101888	0.133383	4.75097e-05
43740	4.64088	BA.1	75146	426	0.0261313	0.000148137	0.0121848	6.90755e-05
131220	5.118	BA.1	324605	1693	0.112878	0.000588724	0.0526344	0.000274518
20	1.30103	BA.5	6605554	2606829	2.53394	1	1	0.394642
60	1.77815	BA.5	6605554	1137275	2.53394	0.436268	1	0.17217
180	2.25527	BA.5	6605554	529839	2.53394	0.20325	1	0.0802111
540	2.73239	BA.5	6780868	163513	2.60119	0.0627249	1.02654	0.0247539
1620	3.20952	BA.5	5689262	64952	2.18245	0.0249161	0.861285	0.00983294
4860	3.68664	BA.5	3363679	18008	1.29033	0.00690801	0.50922	0.00272619
14580	4.16376	BA.5	2261507	7455	0.867532	0.0028598	0.342364	0.0011286
43740	4.64088	BA.5	900768	1280	0.345542	0.000491018	0.136365	0.000193776
131220	5.118	BA.5	382913	2434	0.146888	0.000933701	0.0579683	0.000368478
20	1.30103	BQ.1	7296970	2284888			1	0.313128
60	1.77815	BQ.1	7296970	961725			1	0.131798
180	2.25527	BQ.1	7612321	363526			1.04322	0.0498188
540	2.73239	BQ.1	6436330	128724			0.882055	0.0176407
1620	3.20952	BQ.1	3711753	50454			0.50867	0.00691438
4860	3.68664	BQ.1	1568954	18647			0.215014	0.00255544
14580	4.16376	BQ.1	875726	3633			0.120012	0.000497878
43740	4.64088	BQ.1	484729	2400			0.0664288	0.000328904
131220	5.118	BQ.1	190367	116			0.0260885	1.5897e-05
20	1.30103	XBB.1	5789809	1889039			1	0.32627
60	1.77815	XBB.1	5993169	823559			1.03512	0.142243
180	2.25527	XBB.1	5373101	275724			0.928027	0.0476223
540	2.73239	XBB.1	2851024	108312			0.492421	0.0187074
1620	3.20952	XBB.1	1256369	78884			0.216997	0.0136246
4860	3.68664	XBB.1	444852	14237			0.0768336	0.00245898
14580	4.16376	XBB.1	224786	4527			0.0388244	0.000781891
43740	4.64088	XBB.1	3303	3776			0.000570485	0.00065218
131220	5.118	XBB.1	62292	0			0.0107589	0
20	1.30103	XBB.1.5	5541218	1610979			1	0.290727
60	1.77815	XBB.1.5	6353329	702997			1.14656	0.126867
180	2.25527	XBB.1.5	6129664	231617			1.10619	0.0417989
540	2.73239	XBB.1.5	4148199	79732			0.748608	0.0143889
1620	3.20952	XBB.1.5	2068056	39524			0.373213	0.00713273
4860	3.68664	XBB.1.5	906083	1280			0.163517	0.000230996
14580	4.16376	XBB.1.5	402455	3693			0.0726293	0.00066646
43740	4.64088	XBB.1.5	38105	112			0.00687665	2.02122e-05
131220	5.118	XBB.1.5	69332	335			0.0125121	6.0456e-05
20	1.30103	XBB.1.9	5761640	98652			1	0.0171222
60	1.77815	XBB.1.9	5358159	25138			0.929971	0.00436299
180	2.25527	XBB.1.9	3312211	10537			0.574873	0.00182882
540	2.73239	XBB.1.9	1149584	117			0.199524	2.03067e-05
1620	3.20952	XBB.1.9	561141	2257			0.0973926	0.000391729
4860	3.68664	XBB.1.9	192303	229			0.0333764	3.97456e-05
14580	4.16376	XBB.1.9	219279	1050			0.0380584	0.00018224
43740	4.64088	XBB.1.9	2094	495			0.000363438	8.5913e-05
131220	5.118	XBB.1.9	3341	243			0.00057987	4.21755e-05
20	1.30103	XBB.1.16	5940258	2223200			1	0.37426
60	1.77815	XBB.1.16	5980414	1085003			1.00676	0.182653
180	2.25527	XBB.1.16	4805686	421162			0.809003	0.0708996
540	2.73239	XBB.1.16	2631755	148993			0.443037	0.0250819
1620	3.20952	XBB.1.16	1276918	36755			0.21496	0.00618744
4860	3.68664	XBB.1.16	462235	36633			0.077814	0.0061669
14580	4.16376	XBB.1.16	379721	11538			0.0639233	0.00194234
43740	4.64088	XBB.1.16	12871	2313			0.00216674	0.000389377
131220	5.118	XBB.1.16	128528	9750			0.0216368	0.00164134
20	1.30103	XBF	4800082	448914			1	0.0935222
60	1.77815	XBF	2974296	217061			0.619634	0.0452203
180	2.25527	XBF	1305802	75702			0.272037	0.015771
540	2.73239	XBF	549367	44830			0.11445	0.00933942
1620	3.20952	XBF	79816	4281			0.016628	0.00089186
4860	3.68664	XBF	36080	1815			0.00751654	0.000378119
14580	4.16376	XBF	35382	3110			0.00737112	0.000647906
43740	4.64088	XBF	2163	255			0.000450617	5.31241e-05
131220	5.118	XBF	339	983			7.06238e-05	0.000204788
20	1.30103	EG5.1.1	4.80542e+06	2.34757e+06			1	0.488524
60	1.77815	EG5.1.1	6.53009e+06	1.33528e+06			1.3589	0.277869
180	2.25527	EG5.1.1	9.03958e+06	536735			1.88112	0.111694
540	2.73239	EG5.1.1	1.07373e+07	261007			2.23441	0.0543151
1620	3.20952	EG5.1.1	1.19551e+07	111449			2.48784	0.0231923
4860	3.68664	EG5.1.1	1.072e+07	37405.4			2.2308	0.007784
14580	4.16376	EG5.1.1	8.34633e+06	42360.7			1.73686	0.00881518
43740	4.64088	EG5.1.1	6.37025e+06	5051.37			1.32564	0.00105118
131220	5.118	EG5.1.1	3.97124e+06	3032.83			0.826409	0.000631127
393660	5.59512	EG5.1.1	4.89128e+06	2.14949e+06			1.01787	0.447306
20	1.30103	EG5.1.1	4.89128e+06	2.14949e+06			1	0.439454
60	1.77815	EG5.1.1	6.94158e+06	1.29092e+06			1.41918	0.263924
180	2.25527	EG5.1.1	9.10339e+06	595226			1.86115	0.121691
540	2.73239	EG5.1.1	1.0713e+07	234093			2.19022	0.0478593
1620	3.20952	EG5.1.1	1.18295e+07	78652.8			2.41849	0.0160802
4860	3.68664	EG5.1.1	1.06133e+07	48829.5			2.16984	0.00998297
14580	4.16376	EG5.1.1	8.11682e+06	17250.1			1.65945	0.00352671
43740	4.64088	EG5.1.1	6.56308e+06	15076.6			1.34179	0.00308235
131220	5.118	EG5.1.1	3.26775e+06	21541.1			0.668077	0.00440399
393660	5.59512	EG5.1.1	2.85162e+06	7602.17			0.583	0.00155423
20	1.30103	EG5.1.1	4.94107e+06	2.34428e+06			1	0.474448
60	1.77815	EG5.1.1	6.43808e+06	1.15978e+06			1.30297	0.234723
180	2.25527	EG5.1.1	9.09363e+06	488242			1.84042	0.098813
540	2.73239	EG5.1.1	1.11777e+07	238485			2.26219	0.0482658
1620	3.20952	EG5.1.1	1.18102e+07	78621.2			2.39022	0.0159118
4860	3.68664	EG5.1.1	1.12285e+07	43514.1			2.27248	0.00880662
14580	4.16376	EG5.1.1	8.74909e+06	13228.8			1.77069	0.00267732
43740	4.64088	EG5.1.1	5.63978e+06	8421.35			1.14141	0.00170436
131220	5.118	EG5.1.1	3.83145e+06	4605.2			0.77543	0.000932025
393660	5.59512	EG5.1.1	1.68688e+06	6749.99			0.3414	0.0013661
20	1.30103	EG5.1.3	6.57823e+06	1.10696e+06			1	0.168276
60	1.77815	EG5.1.3	7.8452e+06	548501			1.1926	0.0833812
180	2.25527	EG5.1.3	9.63203e+06	211555			1.46423	0.0321599
540	2.73239	EG5.1.3	1.13412e+07	77109.1			1.72405	0.0117219
1620	3.20952	EG5.1.3	1.12818e+07	25079			1.71502	0.00381242
4860	3.68664	EG5.1.3	9.26684e+06	18036.3			1.40871	0.00274182
14580	4.16376	EG5.1.3	7.30956e+06	6844.67			1.11117	0.0010405
43740	4.64088	EG5.1.3	3.37098e+06	5421.51			0.512444	0.000824159
131220	5.118	EG5.1.3	1.1226e+06	4070.08			0.170653	0.000618719
393660	5.59512	EG5.1.3	1.04899e+06	2860.68			0.159463	0.00043487
20	1.30103	EG5.1.3	5.64414e+06	1.49073e+06			1	0.26412
60	1.77815	EG5.1.3	7.38733e+06	703904			1.30885	0.124714
180	2.25527	EG5.1.3	9.34659e+06	318839			1.65598	0.0564903
540	2.73239	EG5.1.3	1.07364e+07	126046			1.90222	0.0223322
1620	3.20952	EG5.1.3	1.16309e+07	88669.5			2.0607	0.01571
4860	3.68664	EG5.1.3	1.04471e+07	20696.1			1.85096	0.00366684
14580	4.16376	EG5.1.3	8.27456e+06	9168.79			1.46604	0.00162448
43740	4.64088	EG5.1.3	5.38603e+06	9107.1			0.95427	0.00161355
131220	5.118	EG5.1.3	2.77192e+06	4580.81			0.491115	0.000811605
393660	5.59512	EG5.1.3	2.13515e+06	2765.99			0.378295	0.000490064
20	1.30103	EG5.1.3	5.6489e+06	1.48382e+06			1	0.262674
60	1.77815	EG5.1.3	7.93901e+06	706046			1.40541	0.124988
180	2.25527	EG5.1.3	9.49905e+06	249497			1.68158	0.0441674
540	2.73239	EG5.1.3	1.06775e+07	87408.4			1.89018	0.0154735
1620	3.20952	EG5.1.3	1.16727e+07	22892.6			2.06638	0.00405257
4860	3.68664	EG5.1.3	1.08447e+07	25991.4			1.91979	0.00460114
14580	4.16376	EG5.1.3	8.19234e+06	14045.1			1.45025	0.00248635
43740	4.64088	EG5.1.3	3.82174e+06	2929.54			0.676546	0.000518603
131220	5.118	EG5.1.3	2.72245e+06	7210.51			0.481943	0.00127644
393660	5.59512	EG5.1.3	2.4004e+06	1965.46			0.424933	0.000347937
20	1.30103	BA.2.86	3.1782e+06	28007			1	0.00881222
60	1.77815	BA.2.86	3.21234e+06	5821.35			1.01074	0.00183165
180	2.25527	BA.2.86	1.96013e+06	2907.81			0.616741	0.000914922
540	2.73239	BA.2.86	722546	1796.59			0.227344	0.000565285
1620	3.20952	BA.2.86	276048	622.283			0.0868567	0.000195797
4860	3.68664	BA.2.86	119148	1145.63			0.0374893	0.000360465
14580	4.16376	BA.2.86	38841	1114.09			0.0122211	0.00035054
43740	4.64088	BA.2.86	23800.2	2295.56			0.00748856	0.000722283
131220	5.118	BA.2.86	25542.3	1018.02			0.0080367	0.000320313
20	1.30103	BA.2.86	2.96324e+06	26837			1	0.00905664
60	1.77815	BA.2.86	1.80338e+06	6478.05			0.608584	0.00218614
180	2.25527	BA.2.86	755349	7861.69			0.254906	0.00265307
540	2.73239	BA.2.86	308183	1882.62			0.104002	0.000635325
1620	3.20952	BA.2.86	109067	570.665			0.0368067	0.000192581
4860	3.68664	BA.2.86	14209.3	824.453			0.00479518	0.000278227
14580	4.16376	BA.2.86	54221.7	868.902			0.0182981	0.000293227
43740	4.64088	BA.2.86	1002.25	3422.55			0.000338227	0.001155
131220	5.118	BA.2.86	14010	2914.98			0.00472792	0.000983713
20	1.30103	BA.2.86	3.12681e+06	18882.1			1	0.00603878
60	1.77815	BA.2.86	2.66866e+06	19751			0.853478	0.00631666
180	2.25527	BA.2.86	1.69556e+06	2206.67			0.542265	0.000705724
540	2.73239	BA.2.86	623189	2321.37			0.199305	0.000742409
1620	3.20952	BA.2.86	275842	1939.97			0.0882182	0.000620432
4860	3.68664	BA.2.86	101697	2292.7			0.0325243	0.000733237
14580	4.16376	BA.2.86	45990.1	946.328			0.0147083	0.00030265
43740	4.64088	BA.2.86	7617.94	1442.43			0.00243633	0.000461311
131220	5.118	BA.2.86	1116.95	418.679			0.000357218	0.0001339
20	1.30103	BA.2.86	3.07862e+06	17445.4			1	0.00566664
60	1.77815	BA.2.86	2.44884e+06	5074.33			0.795435	0.00164825
180	2.25527	BA.2.86	1.60307e+06	11029			0.520712	0.00358246
540	2.73239	BA.2.86	645181	2450.42			0.209568	0.000795947
1620	3.20952	BA.2.86	288824	927.689			0.0938161	0.000301333
4860	3.68664	BA.2.86	151540	1042.4			0.0492235	0.000338592
14580	4.16376	BA.2.86	33161.6	682.503			0.0107716	0.000221692
43740	4.64088	BA.2.86	36684.6	1172.87			0.0119159	0.000380974
131220	5.118	BA.2.86	9939.32	1036.66			0.0032285	0.000336729
20	1.30103	BA.2.86	2.11265e+06	6813.56			1	0.00322512
60	1.77815	BA.2.86	1.25469e+06	1238.83			0.593893	0.000586386
180	2.25527	BA.2.86	476489	1135.59			0.225541	0.000537521
540	2.73239	BA.2.86	207054	1868.28			0.0980066	0.00088433
1620	3.20952	BA.2.86	49544.6	989.343			0.0234514	0.000468294
4860	3.68664	BA.2.86	6489.52	923.387			0.00307174	0.000437075
14580	4.16376	BA.2.86	7451.62	1357.84			0.00352714	0.000642717
43740	4.64088	BA.2.86	487.502	3482.78			0.000230754	0.00164853
131220	5.118	BA.2.86	2579.46	1766.48			0.00122096	0.000836143
20	1.30103	JN.1	8.30798e+06	500583			1	0.0602533
60	1.77815	JN.1	6.88475e+06	183557			0.828692	0.022094
180	2.25527	JN.1	4.67351e+06	51705.9			0.562533	0.00622365
540	2.73239	JN.1	2.03581e+06	13731.8			0.245043	0.00165285
1620	3.20952	JN.1	1.07395e+06	3479.14			0.129268	0.000418772
4860	3.68664	JN.1	269663	3188.38			0.0324583	0.000383773
14580	4.16376	JN.1	45619.9	123.181			0.0054911	1.48268e-05
43740	4.64088	JN.1	67253.9	614.472			0.0080951	7.39617e-05
131220	5.118	JN.1	1287.67	257.821			0.000154992	3.10329e-05
20	1.30103	JN.1	8.49027e+06	450894			1	0.0531071
60	1.77815	JN.1	6.97898e+06	166346			0.821997	0.0195925
180	2.25527	JN.1	3.81591e+06	42357			0.449445	0.00498889
540	2.73239	JN.1	1.91753e+06	18024.5			0.22585	0.00212296
1620	3.20952	JN.1	640316	4223.96			0.0754176	0.000497506
4860	3.68664	JN.1	314747	4086.46			0.0370715	0.00048131
14580	4.16376	JN.1	122952	1591.33			0.0144815	0.000187429
43740	4.64088	JN.1	1700.18	1241.84			0.000200251	0.000146266
131220	5.118	JN.1	1322.05	1406.55			0.000155713	0.000165667

## Sheet: Fig S5
Figure S5	IGROV-1						Vero E6						Vero E6 TMP-1
Camostat	D614G	BA.1	XBB.1	XBB.1.16.1	Delta		D614G	BA.1	XBB.1	XBB.1.16.1	Delta		D614G	BA.1	XBB.1	XBB.1.16.1	Delta
	78.7	92	103.5	103.4	101.9		100	102	101.3	108.6	100		25.8	34.4	62.2	46.8	31.6
	89.5	85.4	96.2	101.3	86.1		89.6	100	101.8	100	98.1		21.9	33.7	60.9	44.8	24.2
	84.5	49.3	85.8	80.6	84.3		93.9	97.8	102.7	97.6	100.6		17.5	24.5	52	22	24.8
	91.8	92.9	102.6	100.6	79.5		106.1	111.9	99.5	100.7	93.5		21	20	43.2	25.4	51.2
	IGROV-1						Vero E6						Vero E6 TMP-1
E-64d	D614G	BA.1	XBB.1	XBB.1.16.1	Delta		D614G	BA.1	XBB.1	XBB.1.16.1	Delta		D614G	BA.1	XBB.1	XBB.1.16.1	Delta
	9.5	2.2	5.4	4.7	4.8		38.9	54.2	77.9	57.7	40.8		100	66.2	87.1	77.3	100
	12.7	3.7	5.6	5.9	4.9		36	67.3	78.2	57.5	48.4		90	75.2	81.1	88	90.2
	IGROV-1						Vero E6						Vero E6 TMP-1
SB412515	D614G	BA.1	XBB.1	XBB.1.16.1	Delta		D614G	BA.1	XBB.1	XBB.1.16.1	Delta		D614G	BA.1	XBB.1	XBB.1.16.1	Delta
	8.1	2.2	5	3.8	3.8		12.9	53.3	73.2	77.7	5.3		97.3	96.6	96.3	105.1	88.8
	8.3	3.4	4	4.9	5.2		28	47.3	72.1	74.8	10.7		105.7	87.1	95.3	105.9	76.7
	13.8	0.6	3.4	3	8.4		21	27.6	61.2	53.1	4.5		110	84.8	91	103.4	74.4
	12.8	2.1	2.4	2	17.7		10.5	28.2	62.3	55.1	1.4		90	83.4	84	89.7	109

## Sheet: Fig S6
Figure S6
	Camostat				E-64d				SB412515
IGROV-1	Delta	BA.2.86.1	JN.1		Delta	BA.2.86.1	JN.1		Delta	BA.2.86.1	JN.1
	100.90089	100.774096	106.361148		8.47133415	2.10841326	2.1147687		8.40238775	4.87715753	5.81795335
	100.094097	97.6507103	107.873453		7.83112469	1.9936876	2.74556801		10.0366119	3.98844296	10.1457573
	93.2347704	80.4822864	91.8252721		2.21057337	1.82674066	1.01030914		8.66777716	1.54938982	3.84053486
	93.5913951	80.8873549	103.919917		5.54046866	1.80073574	1.30257743		8.62871827	3.05840909	2.74732192
	Camostat				E-64d				SB412515
Vero E6 TMP-2	Delta	BA.2.86.1	JN.1		Delta	BA.2.86.1	JN.1		Delta	BA.2.86.1	JN.1
	76.4808965	44.1660744	22.9949294		103.510543	92.3242079	86.0613529		87.307347	90.4631521	86.214695
	91.5066643	44.5538446	23.9856611		105	91.7592684	80.5100885		90.9961461	99.7269303	96.0405086
	47.1893427	23.3924323	12.6881737		64.2945975	63.0523234	71.0625017		48.8619313	87.5495887	76.9950209
	52.3372732	19.7438878	16.2718029		74.4025428	42.9511518	64.0336103		60.6743925	83.272994	85.0877874

[truncated: 4 more sheets: Fig S7, Fig S8, Fig S9, Fig S10]
